# Supplementary material for: Influence of planting yellowhorn (Xanthoceras sorbifolium Bunge) on the bacterial and fungal diversity of fly ash
Source: PeerJ. 2022 Sep 23;10:e14015. doi: 10.7717/peerj.14015 (PMC9512002; doi:10.7717/peerj.14015)
Supplement: Supplemental Information 10 [file peerj-10-14015-s010.xlsx]

## Sheet: Sheet1
The raw data for Figure 6.
Cr content （mg/kg）			Cd content （mg/kg）			Hg content （mg/kg）			Pb content （mg/kg）			As content （mg/kg）
CK	S		CK	S		CK	S		CK	S		CK	S
74.5	69.92		0.22	0.17		0.21	0.1		45.55	41.22		4.99	4.21
76.55	68		0.24	0.18		0.19	0.08		45.13	42.13		4.9	4.18
75.89	67.66		0.25	0.16		0.23	0.09		46.22	43.16		4.89	4.32
