# Supplementary material for: Influence of planting yellowhorn (Xanthoceras sorbifolium Bunge) on the bacterial and fungal diversity of fly ash
Source: PeerJ. 2022 Sep 23;10:e14015. doi: 10.7717/peerj.14015 (PMC9512002; doi:10.7717/peerj.14015)
Supplement: Supplemental Information 11 [file peerj-10-14015-s011.xlsx]

## Sheet: Sheet1
The raw data for Table 2.
Number	Tissues	Cr（mg/kg）	Cd（mg/kg）	Hg（mg/kg）	Pb（mg/kg）	As（mg/kg）
1	Taproot-1	4.35	0.09	ND	0.43	0.0490517
	Taproot-2	4.56	0.19	ND	0.67	0.06
	Taproot-3	4.15	0.14	ND	0.54	0.07
	Average	4.35333	0.14		0.546667	0.0596839
	SD	0.20502	0.05		0.120139	0.0104777
2	Fibrous root-1	15.6	0.43	ND	3.3	0.43
	Fibrous root-2	15.98	0.37	ND	3.57	0.75
	Fibrous root-3	15.44	0.34	ND	3.2	0.33
	Average	15.6733	0.38		3.35667	0.503333
	SD	0.277369	0.0458258		0.191398	0.219393
3	Stem-1	10	0.0980713	ND	0.29	ND
	Stem-2	9.74	0.13	ND	0.38	ND
	Stem-3	9.83	0.07	ND	0.22	ND
	Average	9.85667	0.0993571		0.296667
	SD	0.132035	0.0300207		0.0802081
4	Leaf-1	ND	0.0987167	ND	0.09	ND
	Leaf-2	ND	0.12	ND	0.13	ND
	Leaf-3	ND	0.08	ND	0.07	ND
	Average		0.0995722		0.0966667
	SD		0.0200137		0.0305505
ND: Not detected.
